# Supplementary material for: Method-Dependent Variability in Hempseed Lipidomics: Combined Influence of Extraction, Derivatisation, and Genotype on Fatty Acid Composition and Stability
Source: Molecules. 2026 Jul 16;31(14):2480. doi: 10.3390/molecules31142480 (PMC13414230; doi:10.3390/molecules31142480)
Supplement: Supplementary file 1 [file molecules-31-02480-s001.zip]

Archive with 1 entries (1 files):
- molecules-4397905-supplementary.pdf
